# Supplementary material for: Oviductal extracellular vesicles from women with endometriosis impair embryo development
Source: Front Endocrinol (Lausanne). 2023 Jun 20;14:1171778. doi: 10.3389/fendo.2023.1171778 (PMC10319124; doi:10.3389/fendo.2023.1171778)
Supplement: Supplementary file 1 [file DataSheet_1.csv]

		oEV_EMT_1	oEV_EMT_2	oEV_EMT_3	oEV_ctrl_1	oEV_ctrl_2	oEV_ctrl_3	pvalue	padj
ENSMUSG00000000278	Scpep1	14.26492083	13.9329369	13.51595432	12.16756835	12.32270925	12.73789647	2.27E-07	0.000180037
ENSMUSG00000000486	Sept1	10.9848025	10.12940747	10.06807252	8.987446602	9.087261117	9.113827816	1.86E-05	0.005547708
ENSMUSG00000000805	Car4	13.48773997	13.02913462	12.32485713	11.13636019	12.21895691	11.46298562	0.000252882	0.027973993
ENSMUSG00000000817	Fasl	11.20223485	8.99457759	8.52115325	7.022055664	8.496032046	7.683469941	0.000155966	0.020111766
ENSMUSG00000003458	Ncstn	11.52265273	10.5097947	9.836680854	8.497850641	9.134970194	9.637918099	0.000165536	0.020753278
ENSMUSG00000004885	Crabp2	8.768684528	7.155150219	8.509011814	6.14821239	6.072403201	6.717380603	5.01E-05	0.010601342
ENSMUSG00000006519	Cyba	10.59940117	10.79635501	9.96518073	9.056437979	9.418933428	9.392880103	0.000114715	0.018051289
ENSMUSG00000009145	Dqx1	8.640943144	8.298227175	8.372716639	9.878198396	10.39724077	9.664434213	5.21E-07	0.000314876
ENSMUSG00000009585	Apobec3	9.112654282	9.310964324	9.219771453	7.345212851	7.77684472	8.474467524	0.000462402	0.041190274
ENSMUSG00000015243	Abca1	9.173493027	9.218338543	8.847930032	10.21262883	10.09350059	10.18468562	5.73E-05	0.011142148
ENSMUSG00000015340	Cybb	5.977145784	6.360879776	7.059524198	2.851101784	4.576519441	3.571620573	7.74E-05	0.013706414
ENSMUSG00000017176	Nt5c3b	11.06124794	11.16919103	11.09406108	10.38346802	9.584871397	10.22274649	0.000505639	0.043441334
ENSMUSG00000017692	Rhbdl3	4.369551517	3.824344507	4.679817783	5.98082781	7.331093287	6.369318577	0.000146818	0.020002318
ENSMUSG00000017778	Cox7c	15.34515232	15.41880317	15.04433541	16.67713976	16.4523245	16.37830162	3.96E-07	0.000272323
ENSMUSG00000018761	Mpdu1	13.055094	12.84498316	13.29157978	11.59344225	11.81573231	12.27443158	3.71E-05	0.008194308
ENSMUSG00000020300	Cpeb4	10.55721702	10.28593802	6.979654708	7.230474817	7.857269108	7.515785174	8.62E-05	0.014583383
ENSMUSG00000020458	Rtn4	11.19124333	10.89274766	11.72873687	12.95629124	12.19066359	12.13493989	0.000415513	0.038013836
ENSMUSG00000020859	Spag9	9.88268322	11.43235013	9.860767159	12.19507994	12.1418741	12.07065401	0.000118007	0.018156915
ENSMUSG00000021171	Esyt2	10.32419583	9.701553194	9.484470989	11.58324979	11.21856769	11.31271666	7.99E-07	0.00046068
ENSMUSG00000021258	Ccnk	10.41076355	9.714799239	10.13675483	8.421447026	8.558597753	8.379945214	2.85E-08	3.21E-05
ENSMUSG00000021751	Acox2	9.309821172	9.043392908	8.644676257	5.371587733	7.738751527	7.171122972	8.03E-05	0.013862462
ENSMUSG00000022129	Dct	10.02731798	9.963347786	10.06531131	11.5182439	11.27688346	11.02191401	9.33E-07	0.000493381
ENSMUSG00000022175	Lrp10	10.17149773	9.755655133	9.906223739	8.867783458	8.76220314	8.995695777	0.00010622	0.016969891
ENSMUSG00000022203	Efs	9.315231229	8.288135233	8.873410193	7.687283981	6.565685775	7.023685505	3.64E-05	0.008194308
ENSMUSG00000022434	Fam118a	10.68964341	10.53455039	11.35709837	9.438853377	9.349853391	9.884595451	3.14E-05	0.007495097
ENSMUSG00000022556	Hsf1	9.604203258	9.183372933	9.048596341	7.597537687	7.540443004	8.130513058	6.70E-06	0.002639108
ENSMUSG00000022890	Atp5j	13.71801783	14.42615261	13.52314104	14.86105384	15.35233427	14.99785825	0.00018546	0.022745733
ENSMUSG00000023232	Serinc2	11.89175695	11.55157127	12.09576207	10.10275228	10.78329258	11.09504314	0.000297786	0.031304514
ENSMUSG00000023942	Slc29a1	13.72850989	13.35397921	13.37031286	12.22676133	12.54179271	12.22536018	4.27E-06	0.001851844
ENSMUSG00000024068	Spast	10.65432769	10.41675126	10.08043296	11.84083776	11.73820938	11.62239186	4.32E-07	0.000281085
ENSMUSG00000024217	Snrpc	13.91298506	13.1585435	13.2028148	11.91179029	12.13529124	12.43239569	1.47E-05	0.004751279
ENSMUSG00000024391	Apom	9.468762019	9.666922762	9.975512365	8.368166548	8.80707192	8.524083058	0.000147163	0.020002318
ENSMUSG00000024642	Tle4	11.15963808	11.30175519	10.49991679	12.73115276	12.73098118	12.67047157	2.06E-09	4.36E-06
ENSMUSG00000024870	Rab1b	13.21341196	12.49568495	12.25023326	11.47006265	11.22133296	11.78894003	0.000158042	0.020111766
ENSMUSG00000025203	Scd2	8.030637447	7.861083172	7.463490574	6.26940767	13.22415763	13.17294733	0.000538542	0.045347361
ENSMUSG00000025314	Ptprj	8.782421265	5.859273479	8.29470777	5.944887551	4.50569773	5.772673739	8.01E-05	0.013862462
ENSMUSG00000025374	Nabp2	10.29025932	10.19163732	10.11288561	8.639495454	9.132034155	9.129941053	1.49E-05	0.004751279
ENSMUSG00000026235	Epha4	9.098604647	8.508420031	7.895262394	10.71621587	10.31807446	10.51655184	2.16E-08	3.04E-05
ENSMUSG00000027087	Itgav	8.363914563	10.51845364	10.66403899	7.200305557	7.675629677	6.663049971	6.05E-09	1.14E-05
ENSMUSG00000027247	Arhgap1	13.58801074	12.86760941	13.03355655	11.07844727	12.17648421	12.3044688	0.000401101	0.037300168
ENSMUSG00000027327	1700037H04Rik	9.952913006	9.428182753	9.1896606	7.771772848	7.986425198	8.563175898	6.64E-05	0.012357052
ENSMUSG00000027489	Necab3	8.25833958	8.366960635	8.222189044	6.558155587	7.036742288	7.232106357	0.000304536	0.031469221
ENSMUSG00000027602	Map1lc3a	11.92331979	11.67578715	11.88996023	10.1488972	9.762440688	10.47221244	1.59E-09	4.35E-06
ENSMUSG00000027611	Procr	6.958752072	6.417528894	7.207109032	4.692764638	4.829440966	5.477617304	0.000606595	0.049122572
ENSMUSG00000027636	Sla2	2.528266296	2.429914296	3.203253297	9.307037637	8.116892135	3.00007508	3.67E-05	0.008194308
ENSMUSG00000027660	Skil	10.19369715	9.374345602	9.677639335	12.74264671	10.36634345	10.29508932	0.000595704	0.048671185
ENSMUSG00000027806	Tsc22d2	9.629395631	9.183372933	8.944254309	10.32524852	10.35882858	10.2208671	0.000423593	0.038338585
ENSMUSG00000027931	Npr1	8.83797699	8.691847254	9.15371808	7.771772848	7.458436626	7.951693974	0.000392156	0.036873521
ENSMUSG00000028464	Tpm2	10.08070697	10.20376755	10.39166186	9.376138229	9.220382774	8.993495827	0.000156484	0.020111766
ENSMUSG00000028926	Cdk14	10.34020609	9.828839624	11.11223404	12.00254711	12.16862575	11.74188044	2.22E-05	0.005876702
ENSMUSG00000028965	Tnfrsf9	10.7945608	10.61446624	11.48347687	9.819864741	9.960799912	9.923248106	0.000258228	0.02801609
ENSMUSG00000029166	Mapre3	8.533643025	7.600649054	8.882850417	6.179478981	5.580836165	7.290616152	0.00021271	0.025369099
ENSMUSG00000029522	Pla2g1b	7.963316136	6.360879776	7.584137518	4.296203076	4.829440966	5.452210663	1.27E-05	0.004229051
ENSMUSG00000029553	Tfec	10.13372231	8.784499311	10.71865662	8.466506035	8.128723637	8.65790024	0.000139203	0.019798475
ENSMUSG00000029632	Ndufa4	14.36111028	14.61845691	14.49096693	15.59671885	15.71368293	15.32784894	9.84E-06	0.003397404
ENSMUSG00000029863	Casp2	10.99495142	10.73266605	10.65946908	7.039201506	7.715403276	9.350533808	3.49E-07	0.000256526
ENSMUSG00000031169	Porcn	9.671132737	8.75915083	8.90464031	7.399331987	6.438373248	7.905639595	3.32E-05	0.007795732
ENSMUSG00000031791	Tmem38a	8.479255718	9.12219863	8.879710534	7.538472082	7.659408049	7.599171682	0.000159548	0.020151861
ENSMUSG00000032068	Plet1	15.10443411	15.21078605	15.86292065	14.07331891	14.4199026	14.58598725	0.000302217	0.031469221
ENSMUSG00000032202	Rab27a	9.189783501	8.740768153	6.791985962	5.316397412	6.399834807	6.461336885	2.07E-05	0.005583579
ENSMUSG00000033502	Cdc14a	9.692076976	9.081874047	9.65944563	10.79655594	10.61580703	10.46587886	8.78E-05	0.014705071
ENSMUSG00000033983	Coil	14.67918625	13.98355281	13.81068033	13.01623787	13.32272939	13.13403071	0.000380722	0.036532227
ENSMUSG00000034165	Ccnd3	12.37752789	11.70215457	11.47205559	10.4570789	10.36133789	11.13451209	0.00030679	0.031469221
ENSMUSG00000034205	Loxl2	6.369211023	6.913963313	6.857292568	8.877349055	7.675629677	8.022453288	0.000328618	0.033108687
ENSMUSG00000034748	Sirt6	9.709643594	9.357553471	8.847930032	7.574200821	7.966785248	8.289592148	0.000115187	0.018051289
ENSMUSG00000035954	Dock4	9.050759073	9.705350205	9.722144426	10.62547148	10.48959531	10.46270162	0.000544656	0.045410358
ENSMUSG00000036036	Zfp57	11.77783816	11.52119662	8.926105988	8.593808459	8.970488516	8.939664844	5.17E-06	0.002186264
ENSMUSG00000036372	Tmem258	10.63984794	11.11312736	10.2505138	11.21862075	12.54151614	11.97298582	0.000384331	0.036543857
ENSMUSG00000036594	H2-Aa	6.069676936	6.301915028	6.680927265	3.747497413	3.342552208	3.369311311	5.58E-06	0.002303191
ENSMUSG00000037335	Hand1	5.949580398	6.398891921	5.358444536	0	0	2.688128484	8.82E-06	0.003244197
ENSMUSG00000038615	Nfe2l1	8.658075517	7.784181416	7.895262394	9.827286747	9.587017068	11.07333475	4.58E-07	0.000287237
ENSMUSG00000038717	Atp5l	14.09978045	14.36295314	14.59088848	15.53195224	15.94997491	15.37564192	2.32E-06	0.001090298
ENSMUSG00000039633	Lonrf1	7.51419917	7.110031111	8.322724469	9.571461328	8.773551835	9.440493482	8.95E-05	0.014844949
ENSMUSG00000039652	Cpeb3	7.301712461	8.308249013	8.145831255	9.617850173	9.654045996	9.198394269	1.77E-05	0.005437991
ENSMUSG00000039985	Fam60a	10.49003971	10.12799363	9.966661215	12.11446268	12.7688049	12.75423098	4.02E-16	6.81E-12
ENSMUSG00000039988	Ankrd13c	10.7863062	10.78114422	10.49787038	12.5504989	11.06154862	12.40720599	7.71E-05	0.013706414
ENSMUSG00000040759	Cmtm5	7.775917678	7.399722192	8.280492715	5.944887551	6.340025323	6.523646828	0.000254688	0.027990826
ENSMUSG00000040829	Zmynd15	7.703501769	7.312793221	7.882770064	6.050128934	4.941009659	6.101622582	8.58E-05	0.014583383
ENSMUSG00000040842	Szrd1	11.28003223	11.51471965	11.32282813	10.44265413	10.0798526	10.53784341	9.85E-05	0.016186469
ENSMUSG00000043019	Edem3	8.734769005	7.687674607	8.299415166	10.84000853	8.386963298	10.75988149	6.27E-05	0.011784399
ENSMUSG00000044626	Liph	9.61081771	9.381482825	9.292408793	8.277155916	8.430629548	8.416531247	0.00020227	0.024628932
ENSMUSG00000045216	Hs6st1	7.426935534	6.761831068	8.994468389	6.14821239	4.50569773	6.085188109	0.000221533	0.025506435
ENSMUSG00000045587	BC049730	11.88039651	11.74012968	12.30304825	10.25176686	10.97817279	11.09196187	0.000140611	0.019832056
ENSMUSG00000046223	Plaur	11.51238581	11.33338347	11.04865006	9.807409246	9.616726129	9.933612457	8.96E-09	1.52E-05
ENSMUSG00000047368	Abhd17b	10.49063755	9.936138744	9.392735383	11.44696175	11.33484978	10.86710704	0.000248701	0.027692581
ENSMUSG00000047379	B4gat1	6.479334597	6.489758663	6.967875076	7.917975247	8.878884962	10.32688971	1.52E-07	0.000143847
ENSMUSG00000047501	Cldn4	16.11356361	15.56127182	15.20474024	14.49168037	14.25198745	14.8670588	0.000278308	0.02962488
ENSMUSG00000047557	Lxn	10.2875096	10.88774384	10.90238081	9.08973464	9.623013534	9.680933561	5.99E-05	0.01139909
ENSMUSG00000047751	Utf1	14.18697335	13.30305027	13.42181631	12.15975055	11.41433413	12.27669489	4.02E-07	0.000272323
ENSMUSG00000048938	Nr1h5	0	0	0	5.944887551	7.061643815	6.000084464	8.74E-11	4.93E-07
ENSMUSG00000049751	Rpl36al	14.55778183	14.45997802	14.74458273	15.8741154	15.62669731	15.55901467	3.65E-06	0.001671803
ENSMUSG00000049871	Nlrc3	4.798278084	6.398891921	6.303747187	2.851101784	3.342552208	3.663044044	0.000505221	0.043441334
ENSMUSG00000050106	Tmc8	6.107585729	7.847402493	7.716740514	5.708131344	4.941009659	5.452210663	0.000375225	0.036498191
ENSMUSG00000050199	Lgr4	8.156530708	7.784181416	8.509011814	10.0508619	8.777314981	10.92769914	1.57E-05	0.004910071
ENSMUSG00000050856	Atp5k	13.14347382	13.38286578	12.74824163	14.679041	14.78766472	14.35429691	2.77E-08	3.21E-05
ENSMUSG00000053038	Gm6180	11.06245482	10.99400778	10.50298098	9.461288595	9.509952272	10.07868133	0.000126396	0.018765309
ENSMUSG00000053291	Rab4b	10.27853663	10.46905692	10.98432827	9.245582243	9.247765714	9.79142951	0.000221328	0.025506435
ENSMUSG00000053368	Rxfp2	7.852333776	7.322714728	7.207109032	4.296203076	6.256215348	5.073332238	0.000247576	0.027692581
ENSMUSG00000054611	Kdm2a	11.46358459	10.20242477	10.23093451	9.42261189	8.868338253	9.036869789	1.88E-05	0.005547708
ENSMUSG00000054693	Adam10	8.951765092	8.220758535	8.359253307	11.80244031	9.143742627	11.435293	1.61E-07	0.000143847
ENSMUSG00000055022	Cntn1	4.369551517	4.65176227	3.203253297	7.056145967	6.096701841	6.051746631	0.000499795	0.043425132
ENSMUSG00000055733	Nap1l3	4.999867957	5.083834844	4.990444303	7.072893724	6.745490032	6.916296318	9.96E-05	0.016208879
ENSMUSG00000056201	Cfl1	16.84414651	16.71565612	16.52962211	15.38163389	15.34838696	15.92118806	2.03E-05	0.005583579
ENSMUSG00000056300	Zfp981	10.22421341	9.861535241	10.0749525	8.656261838	8.727611382	6.43563933	0.000139188	0.019798475
ENSMUSG00000056728	Ctsll3	10.35800778	9.871708104	9.414595665	12.46307444	13.73172383	11.64324049	5.97E-11	4.93E-07
ENSMUSG00000059064	Gm10059	8.192251826	8.308249013	7.84463063	8.960699836	9.827406587	9.213594961	0.000263489	0.028404831
ENSMUSG00000059159	Gm8129	7.980443259	8.72214822	8.103391991	9.365981785	9.809141488	9.58629999	7.54E-05	0.013706414
ENSMUSG00000059552	Trp53	13.02724144	12.10276028	12.04900847	11.00508185	11.12198843	11.6655204	0.000523213	0.044276932
ENSMUSG00000060034	Ctf2	5.86357581	6.575239785	5.709141186	2.851101784	3.496587609	3.979902485	0.000272075	0.029144703
ENSMUSG00000060377	Rpl36a-ps1	9.509448587	8.975837435	9.737836009	10.89989771	10.5021567	10.41006589	0.000123184	0.018615039
ENSMUSG00000061991	Hist1h2af	4.239010411	4.65176227	4.122727853	7.260026087	6.633689969	5.621321949	0.000240658	0.027336447
ENSMUSG00000062038	Gm10108	9.785662098	10.16154907	9.826932596	11.12033724	11.17215838	10.92942637	9.67E-06	0.003397404
ENSMUSG00000063531	Sema3e	7.466372375	7.57597455	6.544829153	8.872574184	8.913494008	8.723082824	2.36E-05	0.005956226
ENSMUSG00000063882	Uqcrh	13.0730687	13.28809489	12.95443498	13.96126916	14.34128923	14.00808637	5.23E-05	0.010715238
ENSMUSG00000063952	Brpf3	7.466372375	6.913963313	8.381622897	9.91349438	9.30102003	8.941948365	5.61E-05	0.011071045
ENSMUSG00000064337	mt-Rnr1	17.34013326	16.68198397	17.19460973	19.04609537	18.12177968	17.83908587	0.000116509	0.018090947
ENSMUSG00000064338	mt-Tv	7.441850965	5.716063999	7.480171785	9.769384255	8.85058724	9.207913453	1.23E-06	0.000595716
ENSMUSG00000064343	mt-Tq	10.03389559	10.19973546	9.863948497	11.30089248	11.50165925	10.84165011	1.90E-05	0.005547708
ENSMUSG00000064358	mt-Co3	18.08508118	18.64812858	18.40138711	19.62833767	19.6390515	19.11613781	7.12E-05	0.013089526
ENSMUSG00000064360	mt-Nd3	13.24351833	12.14949808	12.39718324	14.9876851	14.39707848	14.8154135	3.48E-10	1.47E-06
ENSMUSG00000064361	mt-Tr	7.307152954	5.886285237	7.651961979	8.891579572	8.903198189	9.008825488	3.46E-05	0.008022999
ENSMUSG00000064363	mt-Nd4	17.55638271	17.8015971	17.9897325	19.19916132	18.86216054	18.59614288	2.84E-05	0.006858321
ENSMUSG00000064368	mt-Nd6	13.45050496	13.61037388	14.24437679	15.57869212	14.73566553	14.52831605	0.000412132	0.037909464
ENSMUSG00000069188	Gm13192	11.42250472	11.34742345	11.67495966	13.29712662	13.14244413	12.74837184	1.16E-09	3.93E-06
ENSMUSG00000069237	Fam8a1	9.50708676	9.270529627	9.390531026	10.71221262	10.58178151	10.02584051	0.000216365	0.025430357
ENSMUSG00000069309	Hist1h2an	4.828859329	5.964412462	5.24589484	8.705422651	8.416220484	6.674081014	8.17E-07	0.00046068
ENSMUSG00000070619	Gm13119	5.657528387	8.576341792	5.03628528	3.747497413	2.478192949	4.778524909	0.000144442	0.020002318
ENSMUSG00000070639	Lrrc8b	8.269530311	8.177675575	8.207237379	9.219495949	9.637578456	9.333241022	4.43E-05	0.009498312
ENSMUSG00000070645	Ren1	9.587533222	9.393300289	9.372773855	7.609066069	8.527654036	7.905639595	3.78E-05	0.008194308
ENSMUSG00000071141	Rpl36a-ps3	11.40611987	11.01404648	11.21172627	12.7634303	12.2395629	12.10977137	2.36E-05	0.005956226
ENSMUSG00000071478	Hist1h2ad	8.512604533	8.081615371	8.359253307	9.45171619	9.447555724	9.371015206	0.000153698	0.020111766
ENSMUSG00000072940	Gm10443	14.3559519	13.96654783	14.5904084	15.70543394	15.60147989	15.15051185	2.26E-05	0.005877667
ENSMUSG00000073412	Lst1	6.420311413	6.655938129	8.331943754	0	4.886303544	4.933445804	0.000212846	0.025369099
ENSMUSG00000073568	Arl14epl	8.107483664	9.125036283	8.014573967	9.690188737	9.959144259	9.647743985	0.000500319	0.043425132
ENSMUSG00000073600	Prob1	3.397468997	2.429914296	2.028171234	7.489414261	7.145562582	0.830112539	0.00015786	0.020111766
ENSMUSG00000075376	Rc3h2	10.26112247	9.412009169	9.756785692	8.843588253	8.505137847	8.772675113	0.00039179	0.036873521
ENSMUSG00000078238	Gm12854	10.24207604	10.52168739	10.14331568	10.97977353	12.01574186	11.37741682	0.000147728	0.020002318
ENSMUSG00000078497	Zfp978	8.075960328	9.676626006	10.91163396	8.100570526	7.87142197	8.379945214	0.000466677	0.041258024
ENSMUSG00000078886	Gm2026	9.267190828	9.141945984	9.924622301	10.01231027	10.99362131	10.89977835	0.000574276	0.047412804
ENSMUSG00000079387	Luzp4	5.977145784	8.744463475	8.553039567	1.352689619	4.829440966	5.138497398	1.04E-06	0.0005352
ENSMUSG00000079435	Rpl36a	14.40136889	14.85395152	14.72229749	15.61443373	15.85790516	15.5286654	5.92E-05	0.01138783
ENSMUSG00000080076	Hist1h2aj	4.735099358	5.036391362	3.35566816	7.751109957	7.549273611	6.328011572	3.83E-06	0.001707754
ENSMUSG00000080715	Gm5406	3.623615584	4.125758803	3.493508499	6.534167508	5.833064411	5.852527131	0.000354984	0.035135124
ENSMUSG00000081281	Gm6274	8.110598443	8.418758145	6.870006489	9.477102799	9.627189966	9.017512711	0.000408435	0.037774624
ENSMUSG00000081700	Atp5k-ps2	6.634536519	6.50726488	5.651396094	7.730146819	8.208933827	7.86770739	0.000143765	0.020002318
ENSMUSG00000081810	Gm11878	7.68272393	8.352505205	7.124631772	9.077338272	9.527933517	9.11585184	0.000135245	0.019564268
ENSMUSG00000082044	Snrpert	9.583055155	10.63252636	9.368300201	11.35752237	11.76166933	11.49948878	9.39E-06	0.003382521
ENSMUSG00000083061	Gm12191	10.92413385	11.30551236	10.77382098	12.50417247	12.44545103	12.17577394	2.34E-07	0.000180037
ENSMUSG00000083411	Rpl30-ps10	7.799270478	8.357339793	7.818632422	9.486508778	9.911997287	9.565716714	1.58E-07	0.000143847
ENSMUSG00000083576	Gm16411	8.206878479	7.991195682	8.618544794	10.4345776	9.428537426	9.442107622	2.58E-05	0.006432889
ENSMUSG00000083977	Mageb8-ps	2.528266296	3.28942555	2.839506085	4.296203076	6.633689969	6.034730639	0.000178747	0.022082489
ENSMUSG00000084168	Atp5l2-ps	9.717836804	9.726056991	10.03458403	10.86906575	11.2330266	10.5241921	0.000214575	0.02539638
ENSMUSG00000084790	Gm15879	8.324217789	7.826635113	8.847930032	10.21451682	10.35757228	9.682300027	9.19E-07	0.000493381
ENSMUSG00000085307	Gm11525	13.40706763	13.16476209	13.37784364	15.14110446	14.76035537	14.60019875	1.80E-09	4.35E-06
ENSMUSG00000085791	Rpl30-ps9	8.209786098	8.878301462	8.425347669	10.28987112	10.11149936	10.12161925	2.55E-08	3.21E-05
ENSMUSG00000087207	Gm13147	8.992856754	9.795385816	10.88447799	8.291536712	8.584602733	8.707061189	0.000305918	0.031469221
ENSMUSG00000089847	Timm10b	11.11806863	10.66310956	10.9644589	9.86623853	9.85437784	9.923248106	5.19E-05	0.010715238
ENSMUSG00000090946	Ccdc71l	6.828611684	6.640155539	6.778562247	8.395052737	8.163646871	7.757938369	0.000224568	0.025681205
ENSMUSG00000094378	Gm15097	4.669026683	7.039591052	6.636972484	1.352689619	3.496587609	4.115558072	0.00034925	0.034888145
ENSMUSG00000094635	Gm7104	2.528266296	8.729625056	4.679817783	3.747497413	2.146978818	1.737025658	3.75E-05	0.008194308
ENSMUSG00000094974	Rps19-ps2	8.212687869	8.861384567	9.301823217	10.38682062	10.12041523	9.81778002	0.000248431	0.027692581
ENSMUSG00000095074	Gm3139	5.833729251	5.557056172	6.186667189	7.79214397	7.769306122	8.731027409	2.16E-07	0.000180037
ENSMUSG00000095683	Gm10662	3.129162292	8.911551539	7.037151942	4.047780928	5.044566252	4.558077615	0.000476023	0.041744461
ENSMUSG00000097017	Gm26707	7.899918257	8.441701417	8.251635388	9.950215296	9.430928469	9.062281727	0.000128401	0.018897345
ENSMUSG00000097694	G730013B05Rik	6.238637667	6.219348364	6.37683436	7.105817028	7.986425198	7.965228406	0.000598145	0.048671185
ENSMUSG00000098010	Gm21542	3.991176069	6.874037998	5.528472264	0	2.747385004	2.852516736	0.000322139	0.032844619
ENSMUSG00000101111	Gm28437	18.03274544	18.5403604	18.07393618	19.57320869	19.55774351	19.02827097	2.08E-05	0.005583579
ENSMUSG00000101210	Gm28720	3.476855759	4.829283259	4.495191396	7.022055664	6.834872727	5.709742414	0.000426161	0.038365863
ENSMUSG00000101249	Gm29216	17.45144014	17.65767124	18.14661318	19.67005063	18.91867767	18.44564811	0.000124828	0.018696568
ENSMUSG00000101431	Gm7901	12.43922014	12.03044276	12.09576207	11.06071511	10.93334114	11.37910306	5.40E-05	0.010877043
ENSMUSG00000101939	Gm28438	12.98660145	13.84348595	13.49955624	15.9176093	16.06926459	14.56224871	1.38E-08	2.13E-05
ENSMUSG00000103364	Gm38157	7.065332634	7.051572498	6.166195647	9.271205219	8.943947812	8.150396947	1.17E-06	0.000582696
ENSMUSG00000103473	Gm37696	8.066367428	8.495320863	8.500860383	10.15873634	9.682419495	9.072739334	0.000150941	0.020111766
ENSMUSG00000104503	Gm37738	7.889075701	9.832316371	9.297123684	11.14033828	10.63459953	10.42646699	0.000285517	0.030202363
ENSMUSG00000105233	Gm20568	5.052644835	4.519986603	5.123816114	8.298673709	7.35143119	7.123631837	4.13E-08	4.37E-05
ENSMUSG00000105374	Gm42551	4.702441238	4.987334478	4.035128921	7.089449291	6.494316815	6.299801532	0.000381199	0.036532227
ENSMUSG00000105388	Rpl36a-ps2	13.49446211	13.66220874	13.23111612	14.36013593	14.65621125	14.38818533	5.25E-05	0.010715238
ENSMUSG00000105814	Mir703	6.043839456	5.803683679	4.790958712	7.514151684	7.341298076	7.224622924	0.000437494	0.039177667
ENSMUSG00000106268	Gm18492	6.358770101	4.296575629	4.943098814	7.761478395	8.372109158	7.726492802	5.84E-06	0.002351649
ENSMUSG00000106632	Gm33466	3.476855759	9.099294203	5.528472264	3.132476508	2.974159711	4.17888422	2.00E-05	0.005583579
ENSMUSG00000107915	Gm44014	3.756814941	5.77506434	6.124359937	7.489414261	7.821267344	7.969711814	7.77E-05	0.013706414
ENSMUSG00000107962	Gm43980	6.86595493	5.654547519	6.37683436	8.180015107	8.31629683	7.639124548	0.000149304	0.020055336
ENSMUSG00000108500	Gm45033	2.6701328	0	2.839506085	6.484960566	6.167234709	4.933445804	2.62E-05	0.006435677
ENSMUSG00000109536	9330162G02Rik	7.935482661	7.784181416	7.385942107	9.454914054	9.534619122	8.493273874	5.63E-05	0.011071045
ENSMUSG00000109539	Gm44667	3.552101031	0	3.032813418	6.581751325	5.712455456	5.426348564	0.000396378	0.037064621
ENSMUSG00000109658	Gm45660	8.08232034	8.199377871	9.301823217	10.52102592	9.947501173	9.584839456	0.000350427	0.034888145
ENSMUSG00000112637	Gm48225	2.6701328	2.429914296	4.736458229	6.484960566	7.049246777	5.621321949	0.000256882	0.02801609
ENSMUSG00000113011	Gm1995	5.623044508	10.92241156	7.113982514	3.90543776	2.974159711	2.852516736	8.76E-06	0.003244197
ENSMUSG00000113601	Gm48735	4.239010411	4.713395124	4.427997107	6.14821239	6.959350071	6.663049971	0.000120264	0.018337585
ENSMUSG00000115184	CT010453.1	2.799289446	3.28942555	2.616230183	6.01589445	6.380172531	4.239547197	0.000468038	0.041258024
ENSMUSG00000115812	AC120375.2	6.617120613	1.675503016	6.124359937	2.038350502	1.099630349	1.737025658	0.000132522	0.019335584
ENSMUSG00000116389	AC191865.2	8.929008559	8.455294261	8.280492715	9.429130442	10.73573343	10.30842477	7.56E-06	0.002908222
ENSMUSG00000117813		12.0745327	11.22249503	11.80685477	10.04662891	10.63563642	10.4418772	1.22E-05	0.004139256
new_gene122		9.634814505	9.398000304	9.713352564	11.23173077	10.67146572	10.32426628	0.000106281	0.016969891
new_gene228		3.756814941	5.036391362	5.24589484	7.631850096	6.475908948	6.511398275	0.000374506	0.036498191
new_gene48		18.89775062	19.34190431	19.39063488	21.23450069	19.8903788	20.14826665	0.00021859	0.025506435
